# Supplementary material for: Comorbidity Profiles at Diagnosis in Rheumatoid Arthritis Versus Psoriatic Arthritis: A Nationwide Polish Claims-Based Study
Source: J Clin Med. 2026 Jul 5;15(13):5249. doi: 10.3390/jcm15135249 (PMC13363413; doi:10.3390/jcm15135249)
Supplement: Supplementary file 1 [file jcm-15-05249-s001.zip]

Archive with 1 entries (1 files):
- jcm-4373095-supplementary.pdf
